# Supplementary material for: Differential Expression of MicroRNAs in Leprosy Skin Lesions
Source: Front Immunol. 2017 Aug 25;8:1035. doi: 10.3389/fimmu.2017.01035 (PMC5609578; doi:10.3389/fimmu.2017.01035)
Supplement: Supplementary file 1 [file data_sheet_1.xlsx]

## Sheet: Patients Characteristics
Supplemental Table 1 - General Patient Demographic Characteristics
Sample ID	Clinical Form	Gender	Age (years)	Ethnicity
P12-132	Health control-HC	female	23	white
P12-127	Health control-HC	female	35	white
C1	Health control-HC	female	37	white
P12-131	Health control-HC	female	40	white
C2	Health control-HC	female	44	white
P12-136	Health control-HC	female	50	white
P12-130	Health control-HC	male	21	white
P12-134	Health control-HC	male	54	white
P12 -140	Health control-HC	male	59	white
52R	Tuberculoid leprosy form-TT	female	18	pardo
36R	Tuberculoid leprosy form-TT	female	28	pardo
45R	Tuberculoid leprosy form-TT	female	31	pardo
12B	Tuberculoid leprosy form-TT	female	41	pardo
37R	Tuberculoid leprosy form-TT	female	54	white
6P	Tuberculoid leprosy form-TT	female	54	pardo
29R	Tuberculoid leprosy form-TT	male	25	white
16B	Tuberculoid leprosy form-TT	male	25	white
3P	Tuberculoid leprosy form-TT	male	33	black
112R	Tuberculoid leprosy form-TT	male	48	white
115R	Borderline Tuberculoid form-BT	female	38	white
11P	Borderline Tuberculoid form-BT	female	41	white
12P	Borderline Tuberculoid form-BT	female	67	pardo
13P	Borderline Tuberculoid form-BT	male	30	white
8P	Borderline Tuberculoid form-BT	male	32	pardo
114R	Borderline Tuberculoid form-BT	male	41	white
59B	Borderline Tuberculoid form-BT	male	48	white
41R	Borderline Tuberculoid form-BT	male	51	white
44R	Borderline Tuberculoid form-BT	male	65	pardo
39R	Borderline Tuberculoid form-BT	male	65	pardo
09R	Borderline Bordeline leprosy form-BB	female	31	white
17R	Borderline Bordeline leprosy form-BB	female	39	white
01R	Borderline Bordeline leprosy form-BB	male	28	pardo
14P	Borderline Bordeline leprosy form-BB	male	32	pardo
94R	Borderline Bordeline leprosy form-BB	male	34	white
42B	Borderline Bordeline leprosy form-BB	male	35	pardo
5P	Borderline Bordeline leprosy form-BB	male	37	white
98R	Borderline Bordeline leprosy form-BB	male	48	white
107R	Borderline Bordeline leprosy form-BB	male	51	white
101R	Borderline Bordeline leprosy form-BB	male	83	white
17P	Bordeline Lepromatous leprosy form-BL	female	42	pardo
RO178	Bordeline Lepromatous leprosy form-BL	female	48	white
66B	Bordeline Lepromatous leprosy form-BL	female	55	pardo
RO118	Bordeline Lepromatous leprosy form-BL	male	39	white
RO234	Bordeline Lepromatous leprosy form-BL	male	39	pardo
97R	Bordeline Lepromatous leprosy form-BL	male	42	white
RO143	Bordeline Lepromatous leprosy form-BL	male	42	white
99R	Bordeline Lepromatous leprosy form-BL	male	44	white
16P	Bordeline Lepromatous leprosy form-BL	male	46	white
15P	Bordeline Lepromatous leprosy form-BL	male	55	white
123R	Lepromatous leprosy form-LL	male	19	white
R0235	Lepromatous leprosy form-LL	male	33	black
111R	Lepromatous leprosy form-LL	male	34	white
RO186	Lepromatous leprosy form-LL	male	41	pardo
56B	Type 1 Reaction-R1	female	46	pardo
50R	Type 1 Reaction-R1	female	76	white
40B	Type 1 Reaction-R1	male	6	white
32B	Type 1 Reaction-R1	male	53	pardo
19P	Type 1 Reaction-R1	male	57	pardo
10B	Type 1 Reaction-R1	male	62	white
13R	Type 1 Reaction-R1	male	62	white
29B	Type 1 Reaction-R1	male	67	white
45B	Type 1 Reaction-R1	male	79	black
32R	Type 1 Reaction-R1	female	45	pardo
31B	Type 1 Reaction-R1#	female	39	white
41B	Type 1 Reaction-R1#	male	41	pardo
19B	Type 1 Reaction-R1#	male	48	white
37B	Type 1 Reaction-R1#	male	54	pardo
P12-6ENH	Type 2 Reaction-R2	female	37	white
68B	Type 2 Reaction-R2	female	55	white
MT2645	Type 2 Reaction-R2	male	32	pardo
11B	Type 2 Reaction-R2#	female	29	pardo
36B	Type 2 Reaction-R2#	female	44	pardo
2B	Type 2 Reaction-R2#	female	47	pardo
47B	Type 2 Reaction-R2#	male	34	pardo
43B	Type 2 Reaction-R2#	male	48	white
44B	Type 2 Reaction-R2#	male	49	white
33B	Type 2 Reaction-R2#	male	69	pardo
# In multidrug therapy (MDT) for leprosy
