# Supplementary material for: Differential Expression of MicroRNAs in Leprosy Skin Lesions
Source: Front Immunol. 2017 Aug 25;8:1035. doi: 10.3389/fimmu.2017.01035 (PMC5609578; doi:10.3389/fimmu.2017.01035)
Supplement: Supplementary file 2 [file data_sheet_2.xlsx]

## Sheet: (TT+BT+BB+BL+LL+R1+R2) vs HC
Supplemental Table 2 - miRNAs Disease (TT+BT+BB+BL+LL+R1+R2) versus HC
systematic_name	p value	Regulation	FC	chr	mirbase accession No
hsa-miR-181a*	8.81018e-12	up	35.5992	chr1	MIMAT0000270
hsa-miR-155	5.46401e-19	up	26.3327	chr21	MIMAT0000646
hsa-miR-21*	1.88114e-10	up	14.5088	chr17	MIMAT0004494
hsa-miR-3607-5p	6.07713e-05	up	11.071	chr5	MIMAT0017984
hsa-miR-3926	1.38945e-05	up	11.0189	chr8	MIMAT0018201
hsa-miR-4261	0.000151122	up	9.92972	chr2	MIMAT0016890
hsa-miR-378*	5.54702e-05	up	9.2141	chr5	MIMAT0000731
hsa-miR-423-3p	9.56676e-07	up	9.16128	chr17	MIMAT0001340
hsa-miR-501-3p	2.58354e-05	up	9.15726	chrX	MIMAT0004774
hsa-miR-31	0.0010115	up	9.01361	chr9	MIMAT0000089
hsa-miR-29b-1*	6.66291e-05	up	7.55977	chr7	MIMAT0004514
hsa-miR-3934	0.000927131	up	7.48229	chr6	MIMAT0018349
hsa-miR-23a*	8.36739e-05	up	7.28838	chr19	MIMAT0004496
hsa-miR-146a	6.22685e-11	up	6.90879	chr5	MIMAT0000449
hsa-miR-142-5p	2.33836e-15	up	6.89488	chr17	MIMAT0000433
hsa-miR-502-3p	1.8156e-05	up	6.79296	chrX	MIMAT0004775
hsa-miR-766	0.000115784	up	6.77458	chrX	MIMAT0003888
hsa-miR-410	0.00333089	up	6.03342	chr14	MIMAT0002171
hsa-miR-500a	7.68375e-06	up	5.90267	chrX	MIMAT0004773
hsa-miR-501-5p	0.003043	up	5.89358	chrX	MIMAT0002872
hsa-miR-3194-5p	0.00191839	up	5.65102	chr20	MIMAT0015078
hsa-miR-3127-5p	0.000161306	up	5.54597	chr2	MIMAT0014990
hsa-miR-1181	0.000203828	up	5.4597	chr19	MIMAT0005826
hsa-miR-142-3p	1.57066e-09	up	5.15762	chr17	MIMAT0000434
hsa-miR-3648	0.00257186	up	4.66663	chr21	MIMAT0018068
hsa-miR-3138	0.0126656	up	4.62892	chr4	MIMAT0015006
hsa-miR-376b	0.00817919	up	4.57152	chr14	MIMAT0002172
hsa-miR-21	2.67042e-14	up	4.38791	chr17	MIMAT0000076
hsa-miR-664*	0.000366108	up	4.37247	chr1	MIMAT0005948
hsa-miR-146b-5p	3.60057e-06	up	4.35968	chr10	MIMAT0002809
hsa-miR-150	4.25651e-10	up	4.35935	chr19	MIMAT0000451
hsa-miR-623	0.0107674	up	4.31239	chr13	MIMAT0003292
hsa-miR-424*	0.00763613	up	4.27162	chrX	MIMAT0004749
hsa-miR-382	0.000393045	up	4.0686	chr14	MIMAT0000737
hsa-miR-378b	0.00785818	up	4.0516	chr3	MIMAT0014999
hsa-miR-629	0.00392834	up	4.01822	chr15	MIMAT0004810
hsa-miR-765	0.000717733	up	4.00096	chr1	MIMAT0003945
hsa-miR-545	0.00271384	up	3.76803	chrX	MIMAT0003165
hsa-miR-1972	0.00390643	up	3.75101	chr16	MIMAT0009447
hsa-miR-28-3p	0.00719679	up	3.33486	chr3	MIMAT0004502
hsa-miR-342-5p	1.65012e-09	up	3.25894	chr14	MIMAT0004694
hsa-miR-30b*	0.00214697	up	3.21925	chr8	MIMAT0004589
hsa-miR-135a*	0.00378979	up	3.10208	chr3	MIMAT0004595
hsa-miR-342-3p	6.74853e-07	up	2.78054	chr14	MIMAT0000753
hsa-miR-892b	0.00461116	up	2.67931	chrX	MIMAT0004918
hsa-miR-424	0.00717609	up	2.51719	chrX	MIMAT0001341
hsa-miR-30c-1*	0.0123118	up	2.46143	chr1	MIMAT0004674
hsa-miR-340	0.00913055	up	2.32847	chr5	MIMAT0004692
hsa-miR-3653	0.00570018	up	2.07328	chr22	MIMAT0018073
hsa-miR-361-3p	4.97872e-09	up	2.05041	chrX	MIMAT0004682
hsa-miR-224*	0.00656433	down	-4.27994	chrX	MIMAT0009198
hsa-miR-429	0.0100564	down	-3.37992	chr1	MIMAT0001536
hsa-miR-338-3p	0.0119491	down	-2.94236	chr17	MIMAT0000763
hsa-miR-200b	0.000170564	down	-2.91643	chr1	MIMAT0000318
hsa-miR-203	0.00255073	down	-2.84448	chr14	MIMAT0000264
hsa-miR-486-5p	0.00619063	down	-2.65039	chr8	MIMAT0002177
hsa-miR-200c	1.57957e-06	down	-2.4379	chr12	MIMAT0000617
hsa-miR-205	2.55347e-06	down	-2.4154	chr1	MIMAT0000266
hsa-miR-193b	5.69125e-09	down	-2.35208	chr16	MIMAT0002819
hsa-miR-141	7.13991e-06	down	-2.25298	chr12	MIMAT0000432
hsa-miR-23b	1.72046e-05	down	-2.1624	chr9	MIMAT0000418
hsa-miR-27b	0.000251296	down	-2.13556	chr9	MIMAT0000419
hsa-miR-196b	0.00996986	down	-2.0993	chr7	MIMAT0001080
hsa-let-7e	0.00375647	down	-2.08799	chr19	MIMAT0000066
