# Supplementary material for: Differential Expression of MicroRNAs in Leprosy Skin Lesions
Source: Front Immunol. 2017 Aug 25;8:1035. doi: 10.3389/fimmu.2017.01035 (PMC5609578; doi:10.3389/fimmu.2017.01035)
Supplement: Supplementary file 3 [file data_sheet_3.xlsx]

## Sheet: (TT+BT+BB+BL+LL) vs HC
Supplemental Table 3 - miRNAs Clinical Forms (TT+BT+BB+BL+LL) versus HC
systematic_name	p value	Regulation	FC	chr	mirbase accession No
hsa-miR-155	3.83996e-20	up	16.8574	chr21	MIMAT0000646
hsa-miR-146a	8.38319e-14	up	7.59482	chr5	MIMAT0000449
hsa-miR-142-5p	1.9613e-13	up	6.28854	chr17	MIMAT0000433
hsa-miR-21*	8.59328e-08	up	5.76091	chr17	MIMAT0004494
hsa-miR-142-3p	7.57355e-11	up	5.00488	chr17	MIMAT0000434
hsa-miR-21	6.72537e-12	up	4.01806	chr17	MIMAT0000076
hsa-miR-146b-5p	4.07076e-06	up	3.94762	chr10	MIMAT0002809
hsa-miR-150	6.14917e-09	up	3.92119	chr19	MIMAT0000451
hsa-miR-181a*	9.05537e-09	up	3.79288	chr1	MIMAT0000270
hsa-miR-342-5p	4.67965e-09	up	3.1286	chr14	MIMAT0004694
hsa-miR-342-3p	1.85045e-06	up	2.57919	chr14	MIMAT0000753
hsa-miR-340	2.34468e-05	up	2.38468	chr5	MIMAT0004692
hsa-miR-22*	3.44915e-05	up	2.24778	chr17	MIMAT0004495
hsa-miR-29b-1*	4.14746e-05	up	2.17714	chr7	MIMAT0004514
hsa-miR-224*	4.72654e-05	down	-2.26869	chrX	MIMAT0009198
hsa-miR-200c	8.48831e-05	down	-2.26256	chr12	MIMAT0000617
hsa-miR-193b	2.49474e-07	down	-2.22064	chr16	MIMAT0002819
hsa-miR-205	9.43156e-05	down	-2.21269	chr1	MIMAT0000266
hsa-miR-141	0.000124838	down	-2.17806	chr12	MIMAT0000432
hsa-miR-429	0.00013549	down	-2.14509	chr1	MIMAT0001536
