# Supplementary material for: Differential Expression of MicroRNAs in Leprosy Skin Lesions
Source: Front Immunol. 2017 Aug 25;8:1035. doi: 10.3389/fimmu.2017.01035 (PMC5609578; doi:10.3389/fimmu.2017.01035)
Supplement: Supplementary file 4 [file data_sheet_4.xlsx]

## Sheet: TT vs LL
Supplemental Table 4 - miRNAs TT versus LL
systematic_name	p value	Regulation	FC	chr	mirbase accession No
hsa-miR-181a*	0.00100214	down	-3.42855	chr1	MIMAT0000270
