# Supplementary material for: Differential Expression of MicroRNAs in Leprosy Skin Lesions
Source: Front Immunol. 2017 Aug 25;8:1035. doi: 10.3389/fimmu.2017.01035 (PMC5609578; doi:10.3389/fimmu.2017.01035)
Supplement: Supplementary file 5 [file data_sheet_5.xlsx]

## Sheet: (TT+BT) vs HC
Supplemental Table 5 - miRNAs (TT+BT) versus HC
systematic_name	p value	Regulation	FC	chr	mirbase accession No
hsa-miR-155	1.2211e-08	up	20.4684	chr21	MIMAT0000646
hsa-miR-181a*	0.000119499	up	18.5765	chr1	MIMAT0000270
hsa-miR-21*	0.000148892	up	8.34404	chr17	MIMAT0004494
hsa-miR-142-5p	1.42178e-10	up	6.99307	chr17	MIMAT0000433
hsa-miR-146a	1.15697e-10	up	6.57809	chr5	MIMAT0000449
hsa-miR-142-3p	1.70735e-09	up	5.41799	chr17	MIMAT0000434
hsa-miR-150	2.4981e-09	up	5.18126	chr19	MIMAT0000451
hsa-miR-146b-5p	0.000169219	up	3.65049	chr10	MIMAT0002809
hsa-miR-21	3.43011e-08	up	3.39555	chr17	MIMAT0000076
hsa-miR-342-5p	1.69152e-07	up	3.03309	chr14	MIMAT0004694
hsa-miR-342-3p	1.84328e-05	up	2.41361	chr14	MIMAT0000753
hsa-let-7b	4.17377e-06	down	-2.16358	chr22	MIMAT0000063
hsa-miR-193b	4.55743e-07	down	-2.14653	chr16	MIMAT0002819
hsa-miR-429	0.000236884	down	-2.14414	chr1	MIMAT0001536
hsa-miR-200c	5.86545e-07	down	-2.09472	chr12	MIMAT0000617
hsa-miR-141	0.000194828	down	-2.05524	chr12	MIMAT0000432
hsa-miR-205	0.000316225	down	-2.0118	chr1	MIMAT0000266
