# Supplementary material for: Differential Expression of MicroRNAs in Leprosy Skin Lesions
Source: Front Immunol. 2017 Aug 25;8:1035. doi: 10.3389/fimmu.2017.01035 (PMC5609578; doi:10.3389/fimmu.2017.01035)
Supplement: Supplementary file 6 [file data_sheet_6.xlsx]

## Sheet: (BL+LL) vs HC
Supplemental Table 6 - miRNAs (BL+LL) versus HC
systematic_name	p value	Regulation	FC	chr	mirbase accession No
hsa-miR-155	1.66211e-12	up	21.8328	chr21	MIMAT0000646
hsa-miR-21*	3.51367e-07	up	10.2683	chr17	MIMAT0004494
hsa-miR-146a	3.45826e-09	up	8.75215	chr5	MIMAT0000449
hsa-miR-142-5p	4.05539e-10	up	6.85065	chr17	MIMAT0000433
hsa-miR-181a*	3.68283e-08	up	5.93814	chr1	MIMAT0000270
hsa-miR-21	9.8354e-10	up	4.9575	chr17	MIMAT0000076
hsa-miR-142-3p	6.90839e-06	up	4.51833	chr17	MIMAT0000434
hsa-miR-146b-5p	0.000152841	up	3.88258	chr10	MIMAT0002809
hsa-miR-342-5p	6.07101e-06	up	3.40722	chr14	MIMAT0004694
hsa-miR-342-3p	1.93702e-06	up	3.32104	chr14	MIMAT0000753
hsa-miR-340	0.000183864	up	3.0768	chr5	MIMAT0004692
hsa-miR-150	2.69949e-05	up	2.98296	chr19	MIMAT0000451
hsa-miR-22*	0.000155402	up	2.64147	chr17	MIMAT0004495
hsa-miR-361-3p	2.54328e-06	up	2.16485	chrX	MIMAT0004682
hsa-miR-224*	3.85752e-05	down	-2.84319	chrX	MIMAT0009198
hsa-miR-193b	4.1546e-05	down	-2.62635	chr16	MIMAT0002819
hsa-miR-429	0.000405793	down	-2.60222	chr1	MIMAT0001536
hsa-miR-23b	0.000188652	down	-2.43349	chr9	MIMAT0000418
