# Supplementary material for: Differential Expression of MicroRNAs in Leprosy Skin Lesions
Source: Front Immunol. 2017 Aug 25;8:1035. doi: 10.3389/fimmu.2017.01035 (PMC5609578; doi:10.3389/fimmu.2017.01035)
Supplement: Supplementary file 7 [file data_sheet_7.xlsx]

## Sheet: TT vs HC
Supplemental Table 7 - miRNAs TT versus HC
systematic_name	p value	Regulation	FC	chr	mirbase accession No
hsa-miR-155	1.28e-09	up	11.9524	chr21	MIMAT0000646
hsa-miR-142-5p	5.44e-10	up	9.35983	chr17	MIMAT0000433
hsa-miR-21*	4.22e-07	up	7.2066	chr17	MIMAT0004494
hsa-miR-146a	2.48e-07	up	6.05906	chr5	MIMAT0000449
hsa-miR-150	3.51e-07	up	5.27884	chr19	MIMAT0000451
hsa-miR-142-3p	1.2e-06	up	5.02566	chr17	MIMAT0000434
hsa-miR-342-5p	3.9e-06	up	3.24746	chr14	MIMAT0004694
hsa-miR-181a*	3.8e-06	up	3.24735	chr1	MIMAT0000270
hsa-miR-342-3p	6.23e-08	up	3.20029	chr14	MIMAT0000753
hsa-miR-21	1.71e-05	up	3.11866	chr17	MIMAT0000076
hsa-miR-361-3p	2.52e-05	up	2.04937	chrX	MIMAT0004682
hsa-miR-224*	4.57e-05	down	-3.20438	chrX	MIMAT0009198
hsa-miR-429	2.54e-05	down	-2.95189	chr1	MIMAT0001536
hsa-miR-193b	3.57e-05	down	-2.28539	chr16	MIMAT0002819
hsa-miR-23b	2.23e-05	down	-2.26923	chr9	MIMAT0000418
hsa-miR-200c	3.28e-05	down	-2.2258	chr12	MIMAT0000617
hsa-let-7b	0.000438	down	-2.15277	chr22	MIMAT0000063
