# Supplementary material for: Differential Expression of MicroRNAs in Leprosy Skin Lesions
Source: Front Immunol. 2017 Aug 25;8:1035. doi: 10.3389/fimmu.2017.01035 (PMC5609578; doi:10.3389/fimmu.2017.01035)
Supplement: Supplementary file 8 [file data_sheet_8.xlsx]

## Sheet: LL vs HC
Supplemental Table 8 - miRNAs LL versus HC
systematic_name	p value	Regulation	FC	chr	mirbase accession No
hsa-miR-155	1.15566e-06	up	23.4737	chr21	MIMAT0000646
hsa-miR-21*	8.72273e-07	up	23.4596	chr17	MIMAT0004494
hsa-miR-181a*	1.35867e-06	up	11.1337	chr1	MIMAT0000270
hsa-miR-146a	2.25464e-05	up	10.0279	chr5	MIMAT0000449
hsa-miR-21	2.18786e-06	up	6.8078	chr17	MIMAT0000076
hsa-miR-142-5p	3.3282e-06	up	6.09697	chr17	MIMAT0000433
hsa-miR-22*	9.55852e-05	up	4.5299	chr17	MIMAT0004495
hsa-miR-342-3p	7.21596e-05	up	4.45673	chr14	MIMAT0000753
hsa-miR-484	0.00151692	up	2.44765	chr16	MIMAT0002174
hsa-miR-361-3p	0.000626252	up	2.28929	chrX	MIMAT0004682
hsa-miR-200c	0.000297368	down	-7.82244	chr12	MIMAT0000617
hsa-miR-205	0.00114387	down	-5.10615	chr1	MIMAT0000266
hsa-miR-224*	2.5471e-05	down	-4.88358	chrX	MIMAT0009198
hsa-miR-429	0.00150967	down	-4.67307	chr1	MIMAT0001536
hsa-miR-193b	3.41097e-05	down	-4.34934	chr16	MIMAT0002819
hsa-miR-23b	0.000339735	down	-3.84353	chr9	MIMAT0000418
hsa-let-7c	3.26283e-05	down	-2.64695	chr21	MIMAT0000064
hsa-miR-452	9.81952e-05	down	-2.36815	chrX	MIMAT0001635
