# Supplementary material for: Differential Expression of MicroRNAs in Leprosy Skin Lesions
Source: Front Immunol. 2017 Aug 25;8:1035. doi: 10.3389/fimmu.2017.01035 (PMC5609578; doi:10.3389/fimmu.2017.01035)
Supplement: Supplementary file 9 [file data_sheet_9.xlsx]

## Sheet: (BT+BB+BL) vs HC
Supplemental Table 9 - miRNAs (BT+BB+BL) versus HC
systematic_name	p value	Regulation	FC	chr	mirbase accession No
hsa-miR-142-3p	1.17592e-11	up	5.15727	chr17	MIMAT0000434
hsa-miR-142-5p	2.49033e-11	up	5.53056	chr17	MIMAT0000433
hsa-miR-146a	6.31587e-14	up	7.89096	chr5	MIMAT0000449
hsa-miR-146b-5p	1.14217e-08	up	4.48546	chr10	MIMAT0002809
hsa-miR-150	6.69227e-10	up	3.85756	chr19	MIMAT0000451
hsa-miR-155	9.8002e-19	up	18.0883	chr21	MIMAT0000646
hsa-miR-181a*	2.21175e-08	up	3.54965	chr1	MIMAT0000270
hsa-miR-21	3.3675e-13	up	4.07537	chr17	MIMAT0000076
hsa-miR-21*	3.9816e-07	up	4.43372	chr17	MIMAT0004494
hsa-miR-22*	7.92679e-07	up	2.37191	chr17	MIMAT0004495
hsa-miR-29b-1*	1.41044e-05	up	2.25546	chr7	MIMAT0004514
hsa-miR-340	1.99209e-07	up	2.43976	chr5	MIMAT0004692
hsa-miR-342-3p	2.85364e-05	up	2.2314	chr14	MIMAT0000753
hsa-miR-342-5p	6.8759e-09	up	3.01536	chr14	MIMAT0004694
hsa-miR-141	3.35981e-06	down	-2.13717	chr12	MIMAT0000432
hsa-miR-193b	5.07078e-08	down	-2.01091	chr16	MIMAT0002819
hsa-miR-205	1.94612e-06	down	-2.16079	chr1	MIMAT0000266
hsa-miR-210	8.6201e-06	down	-2.05643	chr11	MIMAT0000267
