# Supplementary material for: Differential Expression of MicroRNAs in Leprosy Skin Lesions
Source: Front Immunol. 2017 Aug 25;8:1035. doi: 10.3389/fimmu.2017.01035 (PMC5609578; doi:10.3389/fimmu.2017.01035)
Supplement: Supplementary file 10 [file data_sheet_10.xlsx]

## Sheet: (TT+BT+BB+BL) vs HC
Supplemental Table 10 - miRNAs Type 1 reaction (R1) versus R1 related clinical forms (TT+BT+BB+BL)
systematic_name	p value	Regulation	FC	chr	mirbase accession No
hsa-miR-21*	0.000182111	up	2.3796	chr17	MIMAT0004494
hsa-miR-378*	1.98267e-05	up	2.12265	chr5	MIMAT0000731
hsa-miR-1290	6.93261e-06	down	-2.37902	chr1	MIMAT0005880
hsa-miR-200a	8.89422e-05	down	-2.30669	chr1	MIMAT0000682
hsa-miR-429	4.2408e-05	down	-2.05815	chr1	MIMAT0001536
