# Supplementary material for: Differential Expression of MicroRNAs in Leprosy Skin Lesions
Source: Front Immunol. 2017 Aug 25;8:1035. doi: 10.3389/fimmu.2017.01035 (PMC5609578; doi:10.3389/fimmu.2017.01035)
Supplement: Supplementary file 11 [file data_sheet_11.xlsx]

## Sheet: (BL+LL) vs HC
Supplemental Table 11 - miRNAs Type 2 reaction (R2) versus R2 related clinical forms (BL+LL)
systematic_name	p value	Regulation	FC	chr	mirbase accession No
hsa-miR-20a*	0.000144888	up	2.24531	chr13	MIMAT0004493
