# Supplementary material for: Differential Expression of MicroRNAs in Leprosy Skin Lesions
Source: Front Immunol. 2017 Aug 25;8:1035. doi: 10.3389/fimmu.2017.01035 (PMC5609578; doi:10.3389/fimmu.2017.01035)
Supplement: Supplementary file 12 [file data_sheet_12.xlsx]

## Sheet: R1 vs HC
Supplemental Table 12 - miRNAs R1 versus HC
systematic_name	p value	Regulation	FC	chr	mirbase accession No
hsa-miR-155	5.77e-12	up	21.2723	chr21	MIMAT0000646
hsa-miR-21*	8.96e-11	up	11.9128	chr17	MIMAT0004494
hsa-miR-146a	2.64e-08	up	9.09901	chr5	MIMAT0000449
hsa-miR-142-5p	1.66e-09	up	8.48499	chr17	MIMAT0000433
hsa-miR-150	6.62e-09	up	5.27517	chr19	MIMAT0000451
hsa-miR-181a*	1.32e-08	up	5.25504	chr1	MIMAT0000270
hsa-miR-142-3p	5.94e-06	up	5.10546	chr17	MIMAT0000434
hsa-miR-21	7.12e-09	up	4.87089	chr17	MIMAT0000076
hsa-miR-146b-5p	0.000246	up	4.82007	chr10	MIMAT0002809
hsa-miR-342-5p	1.59e-10	up	4.81075	chr14	MIMAT0004694
hsa-miR-342-3p	9.22e-11	up	4.79355	chr14	MIMAT0000753
hsa-miR-501-3p	1.28e-07	up	3.35528	chrX	MIMAT0004774
hsa-miR-29b-1*	1.14e-05	up	2.89508	chr7	MIMAT0004514
hsa-miR-132	2.58e-06	up	2.68907	chr17	MIMAT0000426
hsa-miR-130b	2.1e-07	up	2.46421	chr22	MIMAT0000691
hsa-miR-34a	0.000191	up	2.29682	chr1	MIMAT0000255
hsa-miR-361-3p	1.38e-08	up	2.2815	chrX	MIMAT0004682
hsa-miR-500a*	3.15e-06	up	2.21113	chrX	MIMAT0002871
hsa-miR-203	6.86e-05	down	-5.17564	chr14	MIMAT0000264
hsa-miR-96	2.55e-05	down	-5.11292	chr7	MIMAT0000095
hsa-miR-429	5.53e-08	down	-4.24633	chr1	MIMAT0001536
hsa-miR-200a	8.55e-06	down	-4.24383	chr1	MIMAT0000682
hsa-miR-200b	5.27e-07	down	-4.04192	chr1	MIMAT0000318
hsa-miR-224	7.5e-05	down	-3.75265	chrX	MIMAT0000281
hsa-miR-224*	7.73e-06	down	-3.48345	chrX	MIMAT0009198
hsa-miR-1290	0.000107	down	-3.24258	chr1	MIMAT0005880
hsa-miR-205	1.09e-07	down	-3.06662	chr1	MIMAT0000266
hsa-miR-133b	5.46e-06	down	-3.04698	chr6	MIMAT0000770
hsa-miR-27b	3e-06	down	-2.94239	chr9	MIMAT0000419
hsa-miR-23b	3.23e-08	down	-2.89621	chr9	MIMAT0000418
hsa-miR-200c	3.03e-08	down	-2.87988	chr12	MIMAT0000617
hsa-miR-193b	2.47e-07	down	-2.76581	chr16	MIMAT0002819
hsa-miR-141	1.92e-05	down	-2.49047	chr12	MIMAT0000432
hsa-miR-205*	0.000254	down	-2.29574	chr1	MIMAT0009197
hsa-miR-452	0.000146	down	-2.08616	chrX	MIMAT0001635
hsa-miR-27a	9.67e-05	down	-2.08213	chr19	MIMAT0000084
