# Supplementary material for: Differential Expression of MicroRNAs in Leprosy Skin Lesions
Source: Front Immunol. 2017 Aug 25;8:1035. doi: 10.3389/fimmu.2017.01035 (PMC5609578; doi:10.3389/fimmu.2017.01035)
Supplement: Supplementary file 13 [file data_sheet_13.xlsx]

## Sheet: R2 vs HC
Supplemental Table 13 - miRNAs R2 versus HC
systematic_name	p value	Regulation	FC	chr	mirbase accession No
hsa-miR-21*	3.24855e-10	up	19.9299	chr17	MIMAT0004494
hsa-miR-155	1.63122e-07	up	9.49908	chr21	MIMAT0000646
hsa-miR-223	0.00023752	up	8.63666	chrX	MIMAT0000280
hsa-miR-142-5p	5.34019e-08	up	7.73123	chr17	MIMAT0000433
hsa-miR-142-3p	0.000198485	up	5.97135	chr17	MIMAT0000434
hsa-miR-146b-5p	0.000211032	up	5.86331	chr10	MIMAT0002809
hsa-miR-21	2.01367e-09	up	5.5851	chr17	MIMAT0000076
hsa-miR-150	1.94328e-05	up	5.31982	chr19	MIMAT0000451
hsa-miR-181a*	3.16467e-07	up	5.02842	chr1	MIMAT0000270
hsa-miR-7	1.28785e-05	up	4.94058	chr9	MIMAT0000252
hsa-miR-22*	2.42497e-07	up	4.1501	chr17	MIMAT0004495
hsa-miR-29b-1*	4.94976e-06	up	3.74966	chr7	MIMAT0004514
hsa-miR-340	2.49887e-08	up	3.54806	chr5	MIMAT0004692
hsa-miR-132	0.00013297	up	2.81893	chr17	MIMAT0000426
hsa-miR-130b	2.26362e-05	up	2.73124	chr22	MIMAT0000691
hsa-miR-484	6.27358e-06	up	2.68912	chr16	MIMAT0002174
hsa-miR-629	1.68814e-05	up	2.5552	chr15	MIMAT0004810
hsa-miR-361-3p	3.49204e-05	up	2.05876	chrX	MIMAT0004682
hsa-miR-200c	7.30615e-06	down	-2.68127	chr12	MIMAT0000617
hsa-miR-429	0.000253568	down	-2.64966	chr1	MIMAT0001536
hsa-miR-205	0.000215431	down	-2.54304	chr1	MIMAT0000266
hsa-miR-193b	1.08279e-05	down	-2.41444	chr16	MIMAT0002819
hsa-let-7b	2.46167e-05	down	-2.40185	chr22	MIMAT0000063
hsa-miR-125b-2*	7.85152e-05	down	-2.17508	chr21	MIMAT0004603
hsa-miR-214	0.000171469	down	-2.14012	chr1	MIMAT0000271
