# Supplementary material for: Differential Expression of MicroRNAs in Leprosy Skin Lesions
Source: Front Immunol. 2017 Aug 25;8:1035. doi: 10.3389/fimmu.2017.01035 (PMC5609578; doi:10.3389/fimmu.2017.01035)
Supplement: Supplementary file 14 [file data_sheet_14.xlsx]

## Sheet: Clinical forms _vs_HC
Supplemental Table 14r - miRNA/mRNA_target_differentially expressed_Clinical forms (TT+BT+BB+BL+LL) vs. HC
miRNA	FC	Gene_target	FC	Validated
hsa-miR-429	-2.14509	ZEB2	2.38489	No
hsa-miR-429	-2.14509	FKBP5	2.21024	No
hsa-miR-429	-2.14509	M6PR	2.02212	No
hsa-miR-429	-2.14509	VAC14	2.14019	No
hsa-miR-429	-2.14509	LMNB1	2.45853	No
hsa-miR-429	-2.14509	RASSF2	3.90535	No
hsa-miR-429	-2.14509	CLEC2D	3.77636	No
hsa-miR-429	-2.14509	UBE2D1	2.0934	No
hsa-miR-142-3p	5.00488	HOXA9	-2.83683	Yes
hsa-miR-142-3p	5.00488	EEF2K	-2.0146	Yes
hsa-miR-142-3p	5.00488	NCKAP1	-2.21684	Yes
hsa-miR-142-3p	5.00488	ACSL1	-2.20762	Yes
hsa-miR-142-3p	5.00488	DAG1	-2.0435	Yes
hsa-miR-142-3p	5.00488	NR2F6	-2.16174	Yes
hsa-miR-142-3p	5.00488	TSPAN6	-2.74766	Yes
hsa-miR-142-3p	5.00488	PPP1R14C	-2.81596	Yes
hsa-miR-142-3p	5.00488	HOXA7	-2.36712	Yes
hsa-miR-142-5p	6.28854	TMEM30B	-2.28813	Yes
hsa-miR-142-5p	6.28854	DEGS1	-2.20783	Yes
hsa-miR-142-5p	6.28854	FJX1	-2.39932	Yes
hsa-miR-142-5p	6.28854	ZFYVE21	-2.01173	Yes
hsa-miR-142-5p	6.28854	STOX2	-2.20286	Yes
hsa-miR-146b-5p	3.94762	PARD6B	-2.4404	Yes
hsa-miR-146b-5p	3.94762	IL1RAP	-2.1378	Yes
hsa-miR-146b-5p	3.94762	KCTD15	-2.89934	Yes
hsa-miR-146b-5p	3.94762	POU3F1	-2.69143	Yes
hsa-miR-146b-5p	3.94762	PLEKHG5	-2.33257	Yes
hsa-miR-146b-5p	3.94762	GPM6B	-2.42399	Yes
hsa-miR-342-3p	2.57919	BMP7	-2.67685	Yes
hsa-miR-342-3p	2.57919	ID4	-2.63337	Yes
hsa-miR-342-3p	2.57919	EPHB3	-2.6273	Yes
hsa-miR-342-3p	2.57919	KCTD15	-2.89934	Yes
hsa-miR-342-3p	2.57919	KCNK1	-2.42428	Yes
hsa-miR-342-3p	2.57919	CRLF1	-2.99303	Yes
hsa-miR-342-3p	2.57919	CXADR	-2.58666	Yes
hsa-miR-342-3p	2.57919	PSAT1	-2.54212	Yes
hsa-miR-342-3p	2.57919	GJA1	-2.66377	Yes
hsa-miR-342-5p	3.1286	BMP2	-2.15011	No
hsa-miR-342-5p	3.1286	CRLF1	-2.99303	No

## Sheet: TT_vs_HC
Supplemental Table 14 - miRNA/mRNA_target_differentially expressed_TT vs. HC
miRNA	FC	Gene_target	FC	Validated
hsa-miR-429	-2.95189	VAC14	2.25968	No
hsa-miR-429	-2.95189	LMNB1	2.92242	No
hsa-miR-429	-2.95189	RASSF2	4.17567	No
hsa-miR-429	-2.95189	CLEC2D	4.71537	No
hsa-miR-429	-2.95189	UBE2D1	2.24285	No
hsa-miR-142-3p	5.02566	HOXA9	-3.71221	Yes
hsa-miR-142-3p	5.02566	NCKAP1	-2.34546	Yes
hsa-miR-142-3p	5.02566	FZD7	-2.18892	Yes
hsa-miR-142-3p	5.02566	ACSL1	-3.07347	Yes
hsa-miR-142-3p	5.02566	ACACA	-2.27305	Yes
hsa-miR-142-3p	5.02566	DAG1	-2.17709	Yes
hsa-miR-142-3p	5.02566	NR2F6	-2.23944	Yes
hsa-miR-142-3p	5.02566	TSPAN6	-3.37969	Yes
hsa-miR-142-3p	5.02566	PPP1R14C	-3.0077	Yes
hsa-miR-142-3p	5.02566	HOXA7	-2.68361	Yes
hsa-miR-142-5p	9.35983	TMEM30B	-2.53568	Yes
hsa-miR-142-5p	9.35983	FJX1	-2.16315	Yes
hsa-miR-142-5p	9.35983	ZFYVE21	-2.17888	Yes
hsa-miR-142-5p	9.35983	STOX2	-2.37287	Yes
hsa-miR-342-3p	3.20029	ID4	-3.08338	Yes
hsa-miR-342-3p	3.20029	EPHB3	-2.65316	Yes
hsa-miR-342-3p	3.20029	KCTD15	-2.74809	Yes
hsa-miR-342-3p	3.20029	CRLF1	-3.40726	Yes
hsa-miR-342-3p	3.20029	PSAT1	-2.82055	Yes
hsa-miR-342-3p	3.20029	GJA1	-2.68814	Yes
hsa-miR-342-5p	3.24746	CRLF1	-3.40726	Yes
hsa-miR-361-3p	2.04937	ACACA	-2.27305	Yes

## Sheet: LL_vs_HC
Supplemental Table 14 - miRNA/mRNA_target_differentially expressed_LL vs. HC
miRNA	FC	Gene_target	FC	Validated
hsa-miR-429	-4.67307	M6PR	3.68633	No
hsa-miR-429	-4.67307	VAC14	4.85593	No
hsa-miR-429	-4.67307	RASSF2	5.43626	No
hsa-miR-429	-4.67307	UBE2D1	2.82889	No
hsa-miR-142-5p	6.09697	ULK1	-2.26771	Yes
hsa-miR-142-5p	6.09697	TMEM30B	-3.40989	Yes
hsa-miR-142-5p	6.09697	DEGS1	-3.82115	Yes
hsa-miR-142-5p	6.09697	FJX1	-3.81113	Yes
hsa-miR-142-5p	6.09697	STOX2	-2.86591	Yes
hsa-miR-342-3p	4.45673	BMP7	-6.12192	Yes
hsa-miR-342-3p	4.45673	ID4	-4.29019	Yes
hsa-miR-342-3p	4.45673	RALGPS1	-2.88414	Yes
hsa-miR-342-3p	4.45673	EPHB3	-5.21022	Yes
hsa-miR-342-3p	4.45673	KCTD15	-6.47651	Yes
hsa-miR-342-3p	4.45673	RMND5A	-2.51576	Yes
hsa-miR-342-3p	4.45673	KCNK1	-5.63463	Yes
hsa-miR-342-3p	4.45673	CRLF1	-3.93466	Yes
hsa-miR-342-3p	4.45673	CXADR	-6.29526	Yes
hsa-miR-342-3p	4.45673	PSAT1	-4.59114	Yes
hsa-miR-342-3p	4.45673	GJA1	-6.08975	Yes
hsa-miR-361-3p	2.28929	ACACA	-2.84438	Yes
hsa-miR-484	2.44765	TSPAN6	-5.85036	Yes
hsa-miR-484	2.44765	C1orf21	-3.17324	Yes
hsa-miR-484	2.44765	SLC2A1	-5.27959	Yes
hsa-miR-484	2.44765	SLC6A8	-2.08145	Yes
hsa-miR-484	2.44765	ECHDC2	-2.43001	Yes
hsa-miR-484	2.44765	RAC3	-2.85317	Yes
hsa-miR-484	2.44765	JAG2	-3.36843	Yes
hsa-miR-484	2.44765	AHDC1	-2.68063	Yes
hsa-miR-484	2.44765	ATL2	-3.03497	Yes
hsa-miR-484	2.44765	RAB40C	-3.42155	Yes
hsa-miR-484	2.44765	IMPA2	-7.60802	Yes
hsa-miR-484	2.44765	KCNJ14	-3.33677	Yes
hsa-miR-484	2.44765	FASN	-10.2855	Yes
hsa-miR-484	2.44765	MEIS1	-4.81002	Yes
hsa-miR-484	2.44765	HOMER1	-3.23686	Yes
hsa-miR-484	2.44765	DHCR24	-5.12956	Yes
hsa-miR-484	2.44765	PDLIM2	-2.6233	Yes
hsa-miR-484	2.44765	ELOVL1	-2.75463	Yes
hsa-miR-484	2.44765	DGCR2	-2.67114	Yes
hsa-miR-484	2.44765	TUBB2A	-2.79653	Yes
hsa-miR-484	2.44765	DNAJB2	-2.45712	Yes
hsa-miR-484	2.44765	TNKS1BP1	-2.71819	Yes
hsa-miR-484	2.44765	GLTP	-3.31083	Yes

## Sheet: R1_vs_HC
Supplemental Table 14 - miRNA/mRNA_target_differentially expressed_R1 vs. HC
miRNA	FC	Gene_target	FC	Validated
hsa-miR-133b	-3.04698	MMP9	58.2861	No
hsa-miR-133b	-3.04698	CXCR4	15.3271	No
hsa-miR-133b	-3.04698	RHOQ	2.51343	No
hsa-miR-429	-4.24633	ZEB2	3.36269	No
hsa-miR-429	-4.24633	M6PR	2.38732	No
hsa-miR-429	-4.24633	VAC14	2.98739	No
hsa-miR-429	-4.24633	LMNB1	3.06706	No
hsa-miR-429	-4.24633	RASSF2	5.81649	No
hsa-miR-429	-4.24633	CLEC2D	5.32274	No
hsa-miR-429	-4.24633	UBE2D1	2.8582	No
hsa-miR-142-3p	5.10546	YOD1	-2.90504	Yes
hsa-miR-142-3p	5.10546	HOXA9	-5.06298	Yes
hsa-miR-142-3p	5.10546	EEF2K	-2.84144	Yes
hsa-miR-142-3p	5.10546	PCDHB14	-2.52577	Yes
hsa-miR-142-3p	5.10546	NCKAP1	-2.89674	Yes
hsa-miR-142-3p	5.10546	HSPA1B	-3.99411	Yes
hsa-miR-142-3p	5.10546	FZD7	-2.18814	Yes
hsa-miR-142-3p	5.10546	ACSL1	-2.74038	Yes
hsa-miR-142-3p	5.10546	ACACA	-2.74007	Yes
hsa-miR-142-3p	5.10546	DAG1	-2.39271	Yes
hsa-miR-142-3p	5.10546	NR2F6	-2.76498	Yes
hsa-miR-142-3p	5.10546	TSPAN6	-3.62322	Yes
hsa-miR-142-3p	5.10546	INPP5A	-2.67639	Yes
hsa-miR-142-3p	5.10546	PPP1R14C	-6.03441	Yes
hsa-miR-142-3p	5.10546	HOXA7	-3.58059	Yes
hsa-miR-142-5p	8.48499	ULK1	-2.21079	Yes
hsa-miR-142-5p	8.48499	TMEM30B	-2.84669	Yes
hsa-miR-142-5p	8.48499	DEGS1	-3.59445	Yes
hsa-miR-142-5p	8.48499	CCND1	-2.66705	Yes
hsa-miR-142-5p	8.48499	ELOVL6	-2.60985	Yes
hsa-miR-142-5p	8.48499	FJX1	-3.17682	Yes
hsa-miR-142-5p	8.48499	ZFYVE21	-2.45559	Yes
hsa-miR-142-5p	8.48499	STOX2	-2.92618	Yes
hsa-miR-146b-5p	4.82007	PARD6B	-3.52766	Yes
hsa-miR-146b-5p	4.82007	MYO6	-2.58528	Yes
hsa-miR-146b-5p	4.82007	ZNRF3	-3.10432	Yes
hsa-miR-146b-5p	4.82007	SFRP1	-2.76308	Yes
hsa-miR-146b-5p	4.82007	HSPA1B	-3.99411	Yes
hsa-miR-146b-5p	4.82007	IL1RAP	-2.72473	Yes
hsa-miR-146b-5p	4.82007	KCTD15	-4.75263	Yes
hsa-miR-146b-5p	4.82007	POU3F1	-4.07196	Yes
hsa-miR-146b-5p	4.82007	PLEKHG5	-3.38123	Yes
hsa-miR-146b-5p	4.82007	GPM6B	-3.21753	Yes
hsa-miR-342-3p	4.79355	BMP7	-5.20064	Yes
hsa-miR-342-3p	4.79355	MMAB	-2.73021	Yes
hsa-miR-342-3p	4.79355	ID4	-4.52888	Yes
hsa-miR-342-3p	4.79355	RALGPS1	-2.36795	Yes
hsa-miR-342-3p	4.79355	EPHB3	-4.00488	Yes
hsa-miR-342-3p	4.79355	PTPN14	-3.33495	Yes
hsa-miR-342-3p	4.79355	MAPKBP1	-2.4945	Yes
hsa-miR-342-3p	4.79355	KCTD15	-4.75263	Yes
hsa-miR-342-3p	4.79355	RMND5A	-2.4877	Yes
hsa-miR-342-3p	4.79355	KCNK1	-3.83173	Yes
hsa-miR-342-3p	4.79355	CRLF1	-4.59216	Yes
hsa-miR-342-3p	4.79355	CXADR	-4.17241	Yes
hsa-miR-342-3p	4.79355	PSAT1	-3.4146	Yes
hsa-miR-342-3p	4.79355	GJA1	-3.94174	Yes
hsa-miR-342-5p	4.81075	BMP2	-2.48242	No
hsa-miR-342-5p	4.81075	CRLF1	-4.59216	No
hsa-miR-361-3p	2.2815	ACACA	-2.74007	No
hsa-miR-361-3p	2.2815	NTN1	-2.14359	No
hsa-miR-501-3p	3.35528	EMP2	-3.68434	No

## Sheet: R2_vs_HC
Supplemental Table 14 - miRNA/mRNA_target_differentially expressed_R2 vs. HC
miRNA	FC	Gene_target	FC	Validated
hsa-miR-429	-2.64966	ZEB2	3.19297	No
hsa-miR-429	-2.64966	M6PR	2.07274	No
hsa-miR-429	-2.64966	LMNB1	4.10373	No
hsa-miR-429	-2.64966	RASSF2	4.63722	No
hsa-miR-429	-2.64966	UBE2D1	2.8956	No
hsa-miR-142-3p	5.97135	YOD1	-3.53859	Yes
hsa-miR-142-3p	5.97135	HOXA9	-4.31763	Yes
hsa-miR-142-3p	5.97135	EEF2K	-5.44036	Yes
hsa-miR-142-3p	5.97135	NCKAP1	-2.22014	Yes
hsa-miR-142-3p	5.97135	HSPA1B	-2.94833	Yes
hsa-miR-142-3p	5.97135	FZD7	-3.8753	Yes
hsa-miR-142-3p	5.97135	ACACA	-2.30767	Yes
hsa-miR-142-3p	5.97135	DAG1	-2.60207	Yes
hsa-miR-142-3p	5.97135	NR2F6	-2.10653	Yes
hsa-miR-142-3p	5.97135	INPP5A	-2.19348	Yes
hsa-miR-142-3p	5.97135	PPP1R14C	-6.29193	Yes
hsa-miR-142-3p	5.97135	HOXA7	-3.44715	Yes
hsa-miR-142-5p	7.73123	ULK1	-3.2224	Yes
hsa-miR-142-5p	7.73123	TMEM30B	-2.22163	Yes
hsa-miR-142-5p	7.73123	DEGS1	-3.79271	Yes
hsa-miR-142-5p	7.73123	CCND1	-3.92275	Yes
hsa-miR-142-5p	7.73123	ELOVL6	-2.78993	Yes
hsa-miR-142-5p	7.73123	ZFYVE21	-2.72839	Yes
hsa-miR-142-5p	7.73123	STOX2	-3.11402	Yes
hsa-miR-146b-5p	5.86331	PARD6B	-3.5688	Yes
hsa-miR-146b-5p	5.86331	MYO6	-2.50838	Yes
hsa-miR-146b-5p	5.86331	ZNRF3	-2.9526	Yes
hsa-miR-146b-5p	5.86331	HSPA1B	-2.94833	Yes
hsa-miR-146b-5p	5.86331	KCTD15	-3.93782	Yes
hsa-miR-146b-5p	5.86331	POU3F1	-4.91243	Yes
hsa-miR-146b-5p	5.86331	PLEKHG5	-5.23228	Yes
hsa-miR-361-3p	2.05876	ACACA	-2.30767	Yes
hsa-miR-361-3p	2.05876	NTN1	-2.22477	Yes
hsa-miR-484	2.68912	HSPA1B	-2.94833	Yes
hsa-miR-484	2.68912	C1orf21	-4.53364	Yes
hsa-miR-484	2.68912	SLC2A1	-4.54889	Yes
hsa-miR-484	2.68912	SLC6A8	-2.06602	Yes
hsa-miR-484	2.68912	ECHDC2	-3.09897	Yes
hsa-miR-484	2.68912	RAC3	-2.51848	Yes
hsa-miR-484	2.68912	JAG2	-3.17576	Yes
hsa-miR-484	2.68912	AHDC1	-3.16068	Yes
hsa-miR-484	2.68912	ATL2	-2.38278	Yes
hsa-miR-484	2.68912	DLG5	-2.53723	Yes
hsa-miR-484	2.68912	ZFYVE21	-2.72839	Yes
hsa-miR-484	2.68912	AMOTL1	-2.4113	Yes
hsa-miR-484	2.68912	RAB40C	-4.10554	Yes
hsa-miR-484	2.68912	FASN	-8.45846	Yes
hsa-miR-484	2.68912	MEIS1	-2.8815	Yes
hsa-miR-484	2.68912	HOXA5	-4.33675	Yes
hsa-miR-484	2.68912	DHCR24	-7.09773	Yes
hsa-miR-484	2.68912	PDLIM2	-2.29898	Yes
hsa-miR-484	2.68912	ELOVL1	-2.78526	Yes
hsa-miR-484	2.68912	DGCR2	-2.77825	Yes
hsa-miR-484	2.68912	TBX1	-3.35515	Yes
hsa-miR-484	2.68912	DNAJB2	-3.16271	Yes
hsa-miR-484	2.68912	TNKS1BP1	-2.20668	Yes
hsa-miR-484	2.68912	BCAT2	-2.4014	Yes

## Sheet: Validated_Disease_vs_HC
Supplemental Table 14 - miRNA/mRNA_target_differentially expressed_and_validated_Disease (TT+BT+BB+BL+LL+R1+R2) vs. HC
miRNA	Regulation	Gene_target	Regulation
hsa-miR-142-3p	up	AKR1B10	down
hsa-miR-342-3p	up	FAM180B	down

## Sheet: Validated_R1_vs_HC
Not siginficant

## Sheet: Validated_R2_vs_HC
Supplemental Table 14 - miRNA/mRNA_target_differentially expressed_and_validated_R2 vs. HC
miRNA	Regulation	Gene_target	Regulation
hsa-miR-484	up	FASN	down
