# Supplementary material for: Differential Expression of MicroRNAs in Leprosy Skin Lesions
Source: Front Immunol. 2017 Aug 25;8:1035. doi: 10.3389/fimmu.2017.01035 (PMC5609578; doi:10.3389/fimmu.2017.01035)
Supplement: Supplementary file 15 [file data_sheet_15.xlsx]

## Sheet: LL_vs_HC
Supplemental Table 15 - miRNA_target_selection_pathways
Reactome Pathway	Ratio Of Protein In Pathway	Number Of Protein In Pathway	Protein From Gene Set	P-value	FDR	Hit Genes
Fatty Acyl-CoA Biosynthesis	0.0045	36	3	0.00014662	0.0179	ACACA,ELOVL1,FASN
ChREBP activates metabolic gene expression	0.001	8	2	0.00024472	0.0179	ACACA,FASN
Triglyceride Biosynthesis	0.0062	50	3	0.00038276	0.0188	ACACA,ELOVL1,FASN
Metabolism of water-soluble vitamins and cofactors	0.009	73	3	0.0011415	0.0411	SLC2A1,ACACA,FASN

## Sheet: R1_vs_HC
Supplemental Table 15 - miRNA_target_selection_pathways
Reactome Pathway	Ratio Of Protein In Pathway	Number Of Protein In Pathway	Protein From Gene Set	P-value	FDR	Hit Genes
Gap junction trafficking	0.0009	7	2	0.00043836	0.0483	GJA1,MYO6
Fatty Acyl-CoA Biosynthesis	0.0045	36	3	0.00052064	0.0483	ACSL1,ELOVL6,ACACA
Gap junction trafficking and regulation	0.0011	9	2	0.00072071	0.0483	GJA1,MYO6

## Sheet: R2_vs_HC
Supplemental Table 15 - miRNA_target_selection_pathways
Reactome Pathway	Ratio Of Protein In Pathway	Number Of Protein In Pathway	Protein From Gene Set	P-value	FDR	Hit Genes
Fatty Acyl-CoA Biosynthesis	0.0045	36	4	1.1273e-05	0.002232	ELOVL1,ELOVL6,ACACA,FASN
Triglyceride Biosynthesis	0.0062	50	4	4.0406e-05	0.0040002	ELOVL1,ELOVL6,ACACA,FASN
ChREBP activates metabolic gene expression	0.001	8	2	0.00044742	0.0241	ACACA,FASN
Activation of gene expression by SREBF (SREBP)	0.005	40	3	0.00049193	0.0241	ELOVL6,ACACA,FASN
Regulation of cholesterol biosynthesis by SREBP (SREBF)	0.0066	53	3	0.0011064	0.0432	ELOVL6,ACACA,FASN

## Sheet: Five_comparisons
Supplemental Table 15 - miRNA_target_selection_pathways
Reactome Pathway	Ratio Of Protein In Pathway	Number Of Protein In Pathway	Protein From Gene Set	P-value	FDR	Hit Genes
Fatty Acyl-CoA Biosynthesis	0.0045	36	5	2.847e-06	0.00069466	ELOVL1,ACSL1,ELOVL6,ACACA,FASN
Triglyceride Biosynthesis	0.0062	50	5	1.3809e-05	0.0016847	ELOVL1,ACSL1,ELOVL6,ACACA,FASN
Synthesis of very long-chain fatty acyl-CoAs	0.0022	18	3	0.00018878	0.0153	ELOVL1,ACSL1,ELOVL6
Gap junction trafficking	0.0009	7	2	0.00085945	0.0447	GJA1,MYO6
ChREBP activates metabolic gene expression	0.001	8	2	0.0011182	0.0447	ACACA,FASN
Linoleic acid (LA) metabolism	0.001	8	2	0.0011182	0.0447	ELOVL1,ACSL1
Gap junction trafficking and regulation	0.0011	9	2	0.0014098	0.0479	GJA1,MYO6

## Sheet: Clinical_forms_vs_HC
Not significant

## Sheet: TT_vs_HC
Not Significant
